# Supplementary material for: Phylogenetic analyses and morphological characteristics support the description of a second species of Tridimeris (Annonaceae)
Source: PhytoKeys. 2016 Nov 8;(74):79–95. doi: 10.3897/phytokeys.74.10371 (PMC5234549; doi:10.3897/phytokeys.74.10371)
Supplement: XML Treatment for Tridimeris chiapensis [file phytokeys.74.10371-treatment1.xml]

<!DOCTYPE tp:taxon-treatment
  PUBLIC "-//TaxonX//DTD Taxonomic Treatment Publishing DTD v0 20100105//EN" "tax-treatment-NSO.dtd">
<tp:taxon-treatment xmlns:tp="http://www.plazi.org/taxpub"><tp:treatment-meta><kwd-group><label>Taxon classification</label><kwd><named-content content-type="kingdom">Plantae</named-content></kwd><kwd><named-content content-type="order">Magnoliales</named-content></kwd><kwd><named-content content-type="family">Annonaceae</named-content></kwd></kwd-group><mixed-citation publication-type="journal"><person-group><name><surname>Ortiz-Rodriguez</surname><given-names>Andres Ernesto</given-names></name><name><surname>Escobar-Castellanos</surname><given-names>Marcos Alberto</given-names></name><name><surname>Pérez-Farrera</surname><given-names>Miguel Angel</given-names></name></person-group><article-title>Phylogenetic analyses and morphological characteristics support the description of a second species of <italic><tp:taxon-name><tp:taxon-name-part taxon-name-part-type="genus">Tridimeris</tp:taxon-name-part></tp:taxon-name></italic> (<tp:taxon-name><tp:taxon-name-part taxon-name-part-type="family">Annonaceae</tp:taxon-name-part></tp:taxon-name>)</article-title><source>PhytoKeys</source><day>8</day><month>11</month><year>2016</year><volume>2016</volume><issue>74</issue><fpage>79</fpage><lpage>95</lpage><pub-id pub-id-type="doi">10.3897/phytokeys.74.10371</pub-id></mixed-citation></tp:treatment-meta><tp:nomenclature><tp:taxon-name>
            <tp:taxon-name-part taxon-name-part-type="genus">Tridimeris</tp:taxon-name-part>
            <tp:taxon-name-part taxon-name-part-type="species">chiapensis</tp:taxon-name-part>
            <object-id xmlns:xlink="http://www.w3.org/1999/xlink" content-type="ipni" xlink:type="simple">urn:lsid:ipni.org:names:77158527-1</object-id>
          </tp:taxon-name><tp:taxon-authority>Escobar-Castellanos &amp; Ortiz-Rodr.</tp:taxon-authority><tp:taxon-status xmlns:xlink="http://www.w3.org/1999/xlink" xlink:type="simple">sp. nov.</tp:taxon-status><xref ref-type="fig" rid="F1">Figs 1</xref><xref ref-type="fig" rid="F2">, 2</xref><xref ref-type="fig" rid="F3">, 3</xref></tp:nomenclature><tp:treatment-sec sec-type="material" id="SECID0EJAAG"><title>Type.</title><p>Mexico. Chiapas, Municipio de Berriozábal, Zona Sujeta a Protección Ecológica “La Pera”, Campamento “Trepatroncos” carretera Berriozábal-Joaquín Miguel Gutiérrez, <!--PageBreak-->km. 12 desvío a Montebello, 1081 m, <named-content xmlns:xlink="http://www.w3.org/1999/xlink" content-type="dwc:verbatimCoordinates" xlink:type="simple"><named-content content-type="geo-json" specific-use="{&#34;type&#34;:&#34;Point&#34;,&#34;coordinates&#34;:[-93.325694,16.872306]}" id="NCID0EUAAG" xlink:type="simple">16°52'20.3"N, 93°19'32.5"W</named-content></named-content>, 11 August 2016 (fl) <italic>Escobar-Castellanos M. A. 0689</italic> (holotype <named-content xmlns:xlink="http://www.w3.org/1999/xlink" content-type="dwc:institutional_code" xlink:type="simple">HEM</named-content>; isotypes: <named-content xmlns:xlink="http://www.w3.org/1999/xlink" content-type="dwc:institutional_code" xlink:type="simple">XAL</named-content>, <named-content xmlns:xlink="http://www.w3.org/1999/xlink" content-type="dwc:institutional_code" xlink:type="simple">MO</named-content>).</p></tp:treatment-sec><tp:treatment-sec sec-type="diagnosis" id="SECID0EHBAG"><title>Diagnosis.</title><p>
            <italic><tp:taxon-name><tp:taxon-name-part taxon-name-part-type="genus">Tridimeris</tp:taxon-name-part> <tp:taxon-name-part taxon-name-part-type="species">chiapensis</tp:taxon-name-part></tp:taxon-name></italic> is phylogenetically related to <italic><tp:taxon-name><tp:taxon-name-part taxon-name-part-type="genus">Tridimeris</tp:taxon-name-part> <tp:taxon-name-part taxon-name-part-type="species">hahniana</tp:taxon-name-part></tp:taxon-name></italic> with which it shares axillary and dimerous flowers and large and fleshy fruits. However, <italic><tp:taxon-name><tp:taxon-name-part taxon-name-part-type="genus">Tridimeris</tp:taxon-name-part> <tp:taxon-name-part taxon-name-part-type="species">chiapensis</tp:taxon-name-part></tp:taxon-name></italic> differs in having flowers with glabrous sepals, a triangular white patch near the base of inner petals and 2-5 carpels per flower and glabrous fruits (Fig. <xref ref-type="fig" rid="F3">3</xref>), while <italic><tp:taxon-name><tp:taxon-name-part taxon-name-part-type="genus">Tridimeris</tp:taxon-name-part> <tp:taxon-name-part taxon-name-part-type="species">hahniana</tp:taxon-name-part></tp:taxon-name></italic> has flowers with sepals densely tomentose outside, 1 or 2 carpels per flower and fruits densely covered with golden-brown hairs.</p><p>Tree 3–9 m tall and 3–14 cm DBH; young branches slightly pubescent, trichomes appressed and golden-brown in color, glabrescent with age. <bold>Leaves</bold> membranaceous to chartaceous, alternate, phyllotaxy distichous, 11–20 cm long to 3.5–8 <!--PageBreak-->wide, narrowly elliptic to obovate, the apex acute to acuminate, the base acute to obtuse, sometimes asymmetrical; upper surface glabrous, the lower side glabrescent; venation brochidodromus, 6–9 veins per side, pocket domatia in the axils of the main veins; the midrid impressed above and slightly canaliculate toward the base (sometimes with erect to appressed light-brown hairs), lateral veins barely elevated above; the midrib and lateral veins prominently elevated below and with sparsely light-brown hairs, lateral veins decurrent at midrid insertion ; petiole swollen, 0.5–1 cm long, canaliculate, with sparsely light-brown hairs. <bold>Inﬂorescences</bold> always one-ﬂowered, axillary, sometimes arising on leafless part of branches (ramiflory), the pedicel glabrous, 1–1.7 cm long, bearing 2–3 minute, densely golden tomentose and broadly ovate basal bracts. <bold>Sepals</bold> 2, connate, to 2 mm long × 4–5 mm wide, decurrent along the pedicel, broadly ovate, rounded at apex, glabrous inside and outside, the margins ciliate. <bold>Petals</bold> 4, in two subequal whorls, 8–14 mm long × 3–5 mm wide, lanceolate to triangular, green to yellowish green, glabrous inside and outside, the margins ciliate, acute at apex, the base truncate and cusped around the stamens; the outer petals, more or less thin, with faint venation, reflexed at anthesis; the inner petals thicker and fleshier and not reflexed with a shallow, more or less triangular white patch near the base. <bold>Stamens</bold>, c.a. 40, 1–1.5 mm long, extrorse, filament very short, apical part of connective expanded over the thecae, shield-shaped, ellipsoid to angulate, glabrous. <bold>Carpels</bold>, 2–5 per flower, to 2.5 mm long; the stigma more or less globose and essentially glabrous; style absent; the ovaries ellipsoid and more or less curved, like a small banana with sparsely light-brown hairs; the ovules, 12–18, lateral, in two rows. <bold>Monocarps</bold>, 1-4 per fruit, large and fleshy, 8–11 cm long × 3–5 cm wide, ellipsoid, the apex and base rounded, glabrous, shortly stipitate, stipes to 7 mm long; young monocarps green, yellow to light brown when ripe with a peach-like sweet odor; seeds lunate to wedge-shaped, 1.3–2.2 cm long with lamellate ruminations.</p></tp:treatment-sec><tp:treatment-sec sec-type="habitat" id="SECID0ELDAG"><title>Habitat and ecology.</title><p>The type locality of <italic><tp:taxon-name><tp:taxon-name-part taxon-name-part-type="genus">Tridimeris</tp:taxon-name-part> <tp:taxon-name-part taxon-name-part-type="species">chiapensis</tp:taxon-name-part></tp:taxon-name></italic> is locally named as “La Pera” and “Pozo Turipache” or “El Pozo” and it lies within the ecological state reserve La Pera, which is mostly covered by tropical rainforest. Thin soils, rough limestone outcrops, caves, crevices, sinkholes and almost no surface water that form a typical karst landscape can be observed around El Pozo (<xref ref-type="bibr" rid="B39">Wake and Johnson 1989</xref>). Also, fogs forming cloudbanks are common throughout the year, though absent during the dry season (<xref ref-type="bibr" rid="B39">Wake and Johnson 1989</xref>).</p><p>
            <italic><tp:taxon-name><tp:taxon-name-part taxon-name-part-type="genus">Tridimeris</tp:taxon-name-part> <tp:taxon-name-part taxon-name-part-type="species">chiapensis</tp:taxon-name-part></tp:taxon-name></italic> forms part of the understory vegetation and it is associated with <italic><tp:taxon-name><tp:taxon-name-part taxon-name-part-type="genus">Mortoniodendron</tp:taxon-name-part> <tp:taxon-name-part taxon-name-part-type="species">ocotense</tp:taxon-name-part></tp:taxon-name></italic> Ishiki &amp; T. Wendt, <italic><tp:taxon-name><tp:taxon-name-part taxon-name-part-type="genus">Mortoniodendron</tp:taxon-name-part> <tp:taxon-name-part taxon-name-part-type="species">vestitum</tp:taxon-name-part></tp:taxon-name></italic> Lundell, <italic><tp:taxon-name><tp:taxon-name-part taxon-name-part-type="genus">Trichilia</tp:taxon-name-part> <tp:taxon-name-part taxon-name-part-type="species">moschata</tp:taxon-name-part></tp:taxon-name></italic> Sw., <italic><tp:taxon-name><tp:taxon-name-part taxon-name-part-type="genus">Neea</tp:taxon-name-part> <tp:taxon-name-part taxon-name-part-type="species">tenuis</tp:taxon-name-part></tp:taxon-name></italic> Standl., <italic><tp:taxon-name><tp:taxon-name-part taxon-name-part-type="genus">Pseudolmedia</tp:taxon-name-part> <tp:taxon-name-part taxon-name-part-type="species">glabrata</tp:taxon-name-part></tp:taxon-name></italic> (Liebm.) C.C. Berg, <italic><tp:taxon-name><tp:taxon-name-part taxon-name-part-type="genus">Quararibea</tp:taxon-name-part> <tp:taxon-name-part taxon-name-part-type="species">funebris</tp:taxon-name-part></tp:taxon-name></italic> (La Llave) Vischer, <italic><tp:taxon-name><tp:taxon-name-part taxon-name-part-type="genus">Quercus</tp:taxon-name-part> <tp:taxon-name-part taxon-name-part-type="species">lancifolia</tp:taxon-name-part></tp:taxon-name></italic> Schltdl. &amp; Cham. and <italic><tp:taxon-name><tp:taxon-name-part taxon-name-part-type="genus">Heliocarpus</tp:taxon-name-part> <tp:taxon-name-part taxon-name-part-type="species">appendiculatus</tp:taxon-name-part></tp:taxon-name></italic> Turcz. (<xref ref-type="bibr" rid="B9">Escobar-Castellanos 2016</xref>).</p></tp:treatment-sec><tp:treatment-sec sec-type="phenology" id="SECID0EDHAG"><title>Phenology.</title><p>The species was found in full bloom in August and bearing fruits in March and May.</p></tp:treatment-sec><tp:treatment-sec sec-type="etymology" id="SECID0EIHAG"><title>Etymology.</title><p>The specific epithet is in honor of the Mexican state of Chiapas where the species was found.</p><!--PageBreak--></tp:treatment-sec><tp:treatment-sec sec-type="conservation status" id="SECID0EOHAG"><title>Conservation status.</title><p>
            <italic><tp:taxon-name><tp:taxon-name-part taxon-name-part-type="genus">Tridimeris</tp:taxon-name-part> <tp:taxon-name-part taxon-name-part-type="species">chiapensis</tp:taxon-name-part></tp:taxon-name></italic> is known only from the type locality at the ecological state reserve La Pera. According to the criteria established by the IUCN, it is possible to tentatively determine that the species is Critically Endangered [<abbrev xmlns:xlink="http://www.w3.org/1999/xlink" xlink:title="Critically Endangered" id="ABBRID0E5HAG" xlink:type="simple">CR</abbrev> B1ab (iii)]. The Area of occupancy (<abbrev xmlns:xlink="http://www.w3.org/1999/xlink" xlink:title="area of occupancy" id="ABBRID0EFIAG" xlink:type="simple">AOO</abbrev>) of <italic><tp:taxon-name><tp:taxon-name-part taxon-name-part-type="genus">Tridimeris</tp:taxon-name-part> <tp:taxon-name-part taxon-name-part-type="species">chiapensis</tp:taxon-name-part></tp:taxon-name></italic> is 0.314 km² and the Extent of occurrence (<abbrev xmlns:xlink="http://www.w3.org/1999/xlink" xlink:title="extent of occurrence" id="ABBRID0ETIAG" xlink:type="simple">EOO</abbrev>) is 1.519 km², suggesting a very restricted overall distribution. Although the only known population of the species is located within a protected natural area, only 7 individuals of <italic><tp:taxon-name><tp:taxon-name-part taxon-name-part-type="genus">Tridimeris</tp:taxon-name-part> <tp:taxon-name-part taxon-name-part-type="species">chiapensis</tp:taxon-name-part></tp:taxon-name></italic> in one hectare of sampling were recorded (<xref ref-type="bibr" rid="B9">Escobar-Castellanos 2016</xref>). The 3000 ha of La Pera’s rainforest estimated by <xref ref-type="bibr" rid="B10">Espinosa (2014)</xref> and its species are threatened by non-sustainable activities (logging, fires, illegal settlements) and forests in this region are fragmented and only some remnants persist which are surrounded by roads, croplands and cattle pastures (<xref ref-type="bibr" rid="B20">Medina et al. 2006</xref>, <xref ref-type="bibr" rid="B19">Luna-Reyes et al. 2015</xref>).</p></tp:treatment-sec><tp:treatment-sec sec-type="material" id="SECID0ERJAG"><title>Additional specimens examined.</title><p>MEXICO. Chiapas, Municipio de Berriozábal: Zona Sujeta a Protección Ecológica “La Pera”, Campamento “Trepatroncos” carretera Berriozábal-Joaquín Miguel Gutiérrez, km. 12 desvío a Montebello, 1081 m, <named-content xmlns:xlink="http://www.w3.org/1999/xlink" content-type="dwc:verbatimCoordinates" xlink:type="simple"><named-content content-type="geo-json" specific-use="{&#34;type&#34;:&#34;Point&#34;,&#34;coordinates&#34;:[-93.325694,16.872306]}" id="NCID0E1JAG" xlink:type="simple">16°52'20.3"N, 93°19'32.5"W</named-content></named-content>, May 2014 (fr) <italic>Escobar-Castellanos M. A. 0599</italic> (<named-content xmlns:xlink="http://www.w3.org/1999/xlink" content-type="dwc:institutional_code" xlink:type="simple">HEM</named-content>), May 2015 (fr) <italic>Ortiz-Rodriguez A. E. 801</italic> (<named-content xmlns:xlink="http://www.w3.org/1999/xlink" content-type="dwc:institutional_code" xlink:type="simple">XAL</named-content>); Zona Sujeta a Protección Ecológica “La Pera”, Predio “La Selva”, desvío hacia San Joaquín, carretera Berriozábal-Joaquín Miguel Gutiérrez, Sistema kárstico, 14 km al NO de Berriozábal. Plot X, Tree No. 27, 1049 m, <named-content xmlns:xlink="http://www.w3.org/1999/xlink" content-type="dwc:verbatimCoordinates" xlink:type="simple"><named-content content-type="geo-json" specific-use="{&#34;type&#34;:&#34;Point&#34;,&#34;coordinates&#34;:[-93.318867,16.880681]}" id="NCID0ESKAG" xlink:type="simple">19°52'50.45"N, 93°19'07.92"W</named-content></named-content>, 11 August 2016 (fl) <italic>Escobar-Castellanos M. A. 0690</italic> (<named-content xmlns:xlink="http://www.w3.org/1999/xlink" content-type="dwc:institutional_code" xlink:type="simple">HEM</named-content>); Zona Sujeta a Protección Ecológica “La Pera”, Predio “La Selva”, desvío hacia San Joaquín, carretera Berriozábal-Joaquín Miguel Gutiérrez, Sistema kárstico, 14 km al NO de Berriozábal, 1050 m, <named-content xmlns:xlink="http://www.w3.org/1999/xlink" content-type="dwc:verbatimCoordinates" xlink:type="simple"><named-content content-type="geo-json" specific-use="{&#34;type&#34;:&#34;Point&#34;,&#34;coordinates&#34;:[-93.319381,16.881839]}" id="NCID0EELAG" xlink:type="simple">19°52'54.62"N, 93°19'09.77"W</named-content></named-content>, 31 March 2014 (fr) <italic>Escobar-Castellanos M. A. 0556</italic> (<named-content xmlns:xlink="http://www.w3.org/1999/xlink" content-type="dwc:institutional_code" xlink:type="simple">HEM</named-content>).</p></tp:treatment-sec><tp:treatment-sec><!--Section generated to contain objects referenced in tp:taxon-treatment.--><fig id="F1" position="float" orientation="portrait"><label>Figure 1.</label><caption><p>Distribution range of <italic><tp:taxon-name><tp:taxon-name-part taxon-name-part-type="genus">Tridimeris</tp:taxon-name-part> <tp:taxon-name-part taxon-name-part-type="species">chiapensis</tp:taxon-name-part></tp:taxon-name></italic> Escobar-Castellanos &amp; Ortiz-Rodr. (red dot) and <italic><tp:taxon-name><tp:taxon-name-part taxon-name-part-type="genus">Tridimeris</tp:taxon-name-part> <tp:taxon-name-part taxon-name-part-type="species">hahniana</tp:taxon-name-part></tp:taxon-name></italic> Baill (black dots).</p></caption><graphic xmlns:xlink="http://www.w3.org/1999/xlink" xlink:href="phytokeys-074-079-g001.jpg" position="float" orientation="portrait" xlink:type="simple" id="oo_109962.jpg"/></fig><fig id="F2" position="float" orientation="portrait"><label>Figure 2.</label><caption><p>The 50% majority-rule consensus tree from the Bayesian analysis of six cpDNA markers. Numbers on branches of the major clades indicate Bayesian posterior probabilities (<abbrev xmlns:xlink="http://www.w3.org/1999/xlink" xlink:title="posterior probabilities" id="ABBRID0EJSAE" xlink:type="simple">PP</abbrev>), maximum likelihood (MLBS) and parsimony (<abbrev xmlns:xlink="http://www.w3.org/1999/xlink" xlink:title="MP bootstrap support" id="ABBRID0ENSAE" xlink:type="simple">MPBS</abbrev>) bootstrap values in that order. In red, the position of <italic><tp:taxon-name><tp:taxon-name-part taxon-name-part-type="genus">Tridimeris</tp:taxon-name-part> <tp:taxon-name-part taxon-name-part-type="species">chiapensis</tp:taxon-name-part></tp:taxon-name></italic> Escobar-Castellanos &amp; Ortiz-Rodr.</p></caption><graphic xmlns:xlink="http://www.w3.org/1999/xlink" xlink:href="phytokeys-074-079-g002.jpg" position="float" orientation="portrait" xlink:type="simple" id="oo_109963.jpg"/></fig><fig id="F3" position="float" orientation="portrait"><label>Figure 3.</label><caption><p>
          <italic><tp:taxon-name><tp:taxon-name-part taxon-name-part-type="genus">Tridimeris</tp:taxon-name-part> <tp:taxon-name-part taxon-name-part-type="species">chiapensis</tp:taxon-name-part></tp:taxon-name></italic> Escobar-Castellanos &amp; Ortiz-Rodr. <bold>A</bold> Dimerous flower <bold>B</bold> Large and fleshy fruits <bold>C</bold> Flower showing the pollen release and a triangular white patch at the base of the inner petals <bold>D</bold> Five carpels surrounded by numerous stamens <bold>E</bold> Leafy branches. Photographs by Marcos Escobar-Castellanos.</p></caption><graphic xmlns:xlink="http://www.w3.org/1999/xlink" xlink:href="phytokeys-074-079-g003.jpg" position="float" orientation="portrait" xlink:type="simple" id="oo_109964.jpg"/></fig></tp:treatment-sec><ref-list><ref id="B39"><mixed-citation xmlns:xlink="http://www.w3.org/1999/xlink" xlink:type="simple">
          <person-group><name name-style="western"><surname>Wake</surname><given-names>DB</given-names></name><name name-style="western"><surname>Johnson</surname><given-names>JD</given-names></name></person-group> (<year>1989</year>) <article-title>A new genus and species of plethodontid salamander from Chiapas, Mexico.</article-title> <source>Contributions in Science</source> <volume>411</volume>: <fpage>1</fpage>–<lpage>10</lpage>.</mixed-citation></ref><ref id="B9"><mixed-citation xmlns:xlink="http://www.w3.org/1999/xlink" xlink:type="simple">
          <person-group><name name-style="western"><surname>Escobar-Castellanos</surname><given-names>M</given-names></name></person-group> (<year>2016</year>) <source>Estructura, diversidad y composición florística del bosque tropical perennifolio de la zona sujeta a conservación ecológica La Pera, Berriozabal, Chiapas</source>. <comment>Bachelor’s Thesis</comment>, <publisher-name>Universidad de Ciencias y Artes de Chiapas</publisher-name>, <publisher-loc>Mexico</publisher-loc>.</mixed-citation></ref><ref id="B10"><mixed-citation xmlns:xlink="http://www.w3.org/1999/xlink" xlink:type="simple">
          <person-group><name name-style="western"><surname>Espinosa</surname><given-names>JFR</given-names></name></person-group> (<year>2014</year>) <source>La dinámica de la vegetación en la zona sujeta a conservación ecológica “La Pera”, en el municipio de Berriozábal, Chiapas</source>. <comment>Bachelor’s Thesis</comment>, <publisher-name>Universidad de Ciencias y Artes de Chiapas</publisher-name>, <publisher-loc>Mexico</publisher-loc>.</mixed-citation></ref><ref id="B20"><mixed-citation xmlns:xlink="http://www.w3.org/1999/xlink" xlink:type="simple">
          <person-group><name name-style="western"><surname>Medina</surname><given-names>SL</given-names></name><name name-style="western"><surname>Ruiz</surname><given-names>SBC</given-names></name><name name-style="western"><surname>Tejeda</surname><given-names>C</given-names></name></person-group> (<year>2006</year>) <article-title>Ordenamiento ecológico de la zona municipal de protección de recursos naturales “La Pera”, municipio de Berriozábal, Chiapas.</article-title> <source>Quehacer Científico en Chiapas</source> <volume>1</volume>: <fpage>21</fpage>–<lpage>31</lpage>.</mixed-citation></ref><ref id="B19"><mixed-citation xmlns:xlink="http://www.w3.org/1999/xlink" xlink:type="simple">
          <person-group><name name-style="western"><surname>Luna-Reyes</surname><given-names>R</given-names></name><name name-style="western"><surname>Pérez-López</surname><given-names>PE</given-names></name><name name-style="western"><surname>García-Jiménez</surname><given-names>MA</given-names></name><name name-style="western"><surname>Jiménez-Lang</surname><given-names>O</given-names></name><name name-style="western"><surname>Gutiérrez-Morales</surname><given-names>OS</given-names></name><name name-style="western"><surname>Cundapí-Pérez</surname><given-names>C</given-names></name><name name-style="western"><surname>De Coss</surname><given-names>JEV</given-names></name><name name-style="western"><surname>Peña</surname><given-names>LJC</given-names></name><name name-style="western"><surname>Pérez-Sánchez</surname><given-names>JE</given-names></name><name name-style="western"><surname>Rivera</surname><given-names>AS</given-names></name></person-group> (<year>2015</year>) <article-title>Registros adicionales recientes, distribución potencial y notas sobre el hábitat y ecología de la salamandra saltarina negra <italic><tp:taxon-name><tp:taxon-name-part taxon-name-part-type="genus">Ixalotriton</tp:taxon-name-part> <tp:taxon-name-part taxon-name-part-type="species">niger</tp:taxon-name-part></tp:taxon-name></italic> (<tp:taxon-name><tp:taxon-name-part taxon-name-part-type="order">Caudata</tp:taxon-name-part></tp:taxon-name>: <tp:taxon-name><tp:taxon-name-part taxon-name-part-type="family">Plethodontidae</tp:taxon-name-part></tp:taxon-name>).</article-title> <source>Lacandonia</source> <volume>9</volume>: <fpage>65</fpage>–<lpage>78</lpage>.</mixed-citation></ref></ref-list></tp:taxon-treatment>
